# Supplementary material for: Using Four Machine Learning Methods to Analyze the Association Between Polycyclic Aromatic Hydrocarbons and Visual Impairment in American Adults: Evidence from NHANES
Source: Toxics. 2024 Oct 29;12(11):789. doi: 10.3390/toxics12110789 (PMC11598647; doi:10.3390/toxics12110789)
Supplement: Supplementary file 1 [file toxics-12-00789-s001.zip]

Archive with 1 entries (1 files):
- toxics-3194788-supplementary.pdf
